# Supplementary material for: Hodgkin Lymphoma—The Effect of Chemotherapy on Gonadal Function and Fertility Is Strongly Related to the Treatment Regimen, Age, and Sex: A Systematic Review and Meta-Analysis
Source: Cancers (Basel). 2026 Jan 28;18(3):425. doi: 10.3390/cancers18030425 (PMC12896784; doi:10.3390/cancers18030425)
Supplement: Supplementary file 1 [file cancers-18-00425-s001.zip]

Archive with 1 entries (1 files):
- cancers-4078781-supplementary.pdf
